# Supplementary material for: Antiapoptotic Protein FAIM2 is targeted by miR-3202, and DUX4 via TRIM21, leading to cell death and defective myogenesis
Source: Cell Death Dis. 2022 Apr 25;13(4):405. doi: 10.1038/s41419-022-04804-x (PMC9038730; doi:10.1038/s41419-022-04804-x)
Supplement: Supplementary file 4 — Supplemental Table S2 [file 41419_2022_4804_MOESM4_ESM.xlsx]

## Sheet: Sheet1
Table S2
List of MyomiRs that were accompanied by enhancement of DUX4 toxicity when inhibited
miR	miRBase accession	microRNA target sequence	% rescue
hsa-miR-19b-3p	MIMAT0000074	UGUGCAAAUCCAUGCAAAACUGA	-65.3
hsa-miR-675-3p	MIMAT0006790	CUGUAUGCCCUCACCGCUCA	-62.7
hsa-miR-17-3p	MIMAT0000071	ACUGCAGUGAAGGCACUUGUAG	-58.4
hsa-miR-214-3p	MIMAT0000271	ACAGCAGGCACAGACAGGCAGU	-54.8
hsa-miR-133b	MIMAT0000770	UUUGGUCCCCUUCAACCAGCUA	-49.4
hsa-miR‐499a-5p	MIMAT0002870	UUAAGACUUGCAGUGAUGUUU	-34.3
hsa-miR-133a	MIMAT0000427	UUUGGUCCCCUUCAACCAGCUG	-34.1
hsa-miR-378	MIMAT0000732	ACUGGACUUGGAGUCAGAAGGC	-31.6
hsa-miR‐208b-3p	MIMAT0004960	AUAAGACGAACAAAAGGUUUGU	-23.2
hsa-miR-1	MIMAT0000416	UGGAAUGUAAAGAAGUAUGUAU	-20.3
hsa-miR-223-3p	MIMAT0000280	UGUCAGUUUGUCAAAUACCCCA	-11.8
hsa-miR-499b-5p	MIMAT0019897	ACAGACUUGCUGUGAUGUUCA	-11.2
